# Supplementary material for: Genetic Diversity and Population Structure of Anopheles funestus in Western Kenya Based on Mitochondrial DNA Marker COII
Source: Insects. 2023 Mar 9;14(3):273. doi: 10.3390/insects14030273 (PMC10052146; doi:10.3390/insects14030273)
Supplement: Supplementary file 1 [file insects-14-00273-s001.zip]

Archive with 1 entries (1 files):
- insects-2210803-supplementary.xlsx
