# Supplementary material for: Genetic Diversity and Population Structure of Anopheles funestus in Western Kenya Based on Mitochondrial DNA Marker COII
Source: Insects. 2023 Mar 9;14(3):273. doi: 10.3390/insects14030273 (PMC10052146; doi:10.3390/insects14030273)
Supplement: Supplementary file 1 [file insects-14-00273-s001.zip › insects-2210803-supplementary.xlsx]

## Sheet: Table S1
Table S1. Distribution of COII Haplotypes identified in the four An. funestus populations in western Kenya						Table S1. Distribution of COII Haplotypes identified in the four An. funestus populations in western Kenya
No	Haplotype	GenBank acc.	nt-sequence	Length	Variable site	Length	N	Bungoma	Migori	Port Victoria	Kombewa	Matched reference
1	Hap_1	ON931353	TCTAATATGGCAGATTAGTGCAATGAATTTAAGCTTCATATATAAAGATTTTATCTTTTGTTAGAAAATGGCAACATGAGCAAATTTAGGTTTACAAGATAGATCATCTCCATTAATAGAACAATTAAATTTTTTTCATGATCACACACTATTAATTTTAACAATAATTACAATTTTAGTTGGTTATATTATAGGAATATTAATATTTAATCAATTTACTAATCGATACTTACTACATGGTCAAACTATTGAAATTCTTTGAACAGTATTACCTGCAATTATTTTAATATTTATTGCTTTTCCTTCTTTACGATTATTATACTTAATAGATGAAATTAATACTCCTTCTATTACTTTAAAATCAATTGGACATCAATGATATTGAAGCTATGAATACTC…	774	GTAACGTCGAATCATTAACCATCTCTATTGTTAGATAGGGT	41	2	1	1	0	0
2	Hap_2	ON931354	TCTAATATGGCAGATTAGTGCAATGAATTTAAGCTTCATATATAAAGATTTTATCTTTTGTTAGAAAATGGCAACATGAGCAAATTTAGGTTTACAAGATAGATCATCTCCATTAATAGAACAATTAAATTTTTTTCATGATCACACACTATTAATTTTAACAATAATTACAATTTTAGTTGGCTATATTATAGGAATATTAATATTTAATCAATTTACTAATCGATACTTACTACATGGTCAAACTATTGAAATTCTTTGAACAGTTTTACCTGCAATTATTTTAATATTTATTGCTTTTCCTTCTTTACGATTATTATACTTAATAGATGAAATTAATACTCCTTCTATTACTTTAAAATCAATTGGACATCAATGATATTGAAGCTATGAATACTC…	774	GTAACGCCGTATCATTAACCTTTTCTATTGTTAGATCAGGT	41	3	1	0	2	0	MT917175_funestus_Uganda
3	Hap_3	ON931355	TCTAATATGGCAGATTAGTGCAATGAATTTAAGCTTCATATATAAAGATTTTATCTTTTGTTAGAAAATGGCAACATGAGCAAATTTAGGTTTACAAGATAGATCATCTCCATTAATAGAACAATTAAATTTTTTTCATGATCACACACTATTAATTTTAACAATAATTACAATTTTAGTTGGCTATATTATAGGAATATTAATATTTAATCAATTTACTAATCGATACTTACTACATGGTCAAACTATTGAAATTCTTTGAACAGTTTTACCTGCAATTATTTTAATATTTATTGCTTTTCCTTCTTTACGATTATTATACTTAATAGATGAAATTAATACTCCTTCTATTACTTTAAAATCAATTGGACATCAATGATATTGAAGCTATGAATACTC…	774	GTAACGCCGTATCATTAACCATCTCTATTGTTAGATCGGGT	41	5	1	1	1	2
4	Hap_4	ON931356	TCTAATATGGCAGATTAGTGCAATGAATTTAAGCTTCATATATAAAGATTTTATCTTTTGTTAGAAAATGGCAACATGAGCAAATTTAGGTTTACAAGATAGATCATCTCCATTAATAGAACAATTAAATTTTTTTCATGATCACACACTATTAATTTTAACAATAATTACAATTTTAGTTGGCTATATTATAGGAATATTAATATTTAATCAATTTACTAATCGATACTTACTACATGGTCAAACTATTGAAATTCTTTGAACAGTATTACCTGCAATTATTTTAATATTTATTGCTTTTCCTTCTTTACGATTATTATACTTAATAGATGAAATTAATACTCCTTCTATTACTTTAAAATCAATTGGACATCAATGATATTGAAGCTATGAATACTC…	774	GTAACGCCGAATCATTAACCATCTCTATTGTCAGATCAAGT	41	1	1	0	0	0
5	Hap_5	ON931357	TCTAATATGGCAGATTAGTGCAATGAATTTAAGCTTCATATATAAAGATTTTATCTTTTGTTAGAAAATGGCAACATGAGCAAATTTAGGTTTACAAGATAGATCATCTCCATTAATAGAACAATTAAATTTTTTTCATGATCACACACTATTAATTTTAACAATAATTACAATTTTAGTTGGCTATATTATAGGAATATTAATATTTAATCAATTTACTAATCGATACTTACTACATGGTCAAACTATTGAAATTCTTTGAACAGTATTACCTGCAATTATTTTAATATTTATTGCTTTTCCTTCTTTACGATTATTATACTTAATAGATGAAATTAATACTCCTTCTATTACTTTAAAATCAATTGGACATCAATGATATTGAAGCTATGAATACTC…	774	GTAACGCCGAATCATTAACCATCTCTATTGTTAGATCGGGT	41	14	3	4	5	2
6	Hap_6	ON931358	TCTAATATGGCAGATTAGTGCAATGAATTTAAGCTTCATATATAAAGATTTTATCTTTTGTTAGAAAATGGCAACATGAGCAAATTTAGGTTTACAAGATAGATCATCTCCATTAATAGAACAATTAAATTTTTTTCATGATCACACACTATTAATTTTAACAATAATTACAATTTTAGTTGGCTATATTATAGGAATATTAATATTTAATCAATTTACTAATCGATACTTACTACATGGTCAAACTATTGAAATTCTTTGAACAGTATTACCTGCAATTATTTTAATATTTATTGCTTTTCCTTCTTTACGATTATTATACTTAATAGATGAAATTAATACTCCTTCTATTACTCTAAAATCAATTGGACATCAATGATATTGAAGCTATGAATACTC…	774	GTAACGCCGAATCATCAACCACCTCTATTGTTAGATCGGGT	41	1	1	0	0	0
7	Hap_7	ON931359	TCTAATATGGCAGATTAGTGCAATGAATTTAAGCTTCATATATAAAGATTTTATCTTTTGTTAGAAAATGGCAACATGAGCAAATTTAGGTTTACAAGATAGATCATCTCCATTAATAGAACAATTAAATTTTTTTCATGATCACACACTATTAATTTTAACAATAATTACAATTTTAGTTGGCTATATTATAGGAATATTAATATTTAATCAATTTACTAATCGATACTTACTACATGGTCAAACTATTGAAATTCTTTGAACAGTATTACCTGCAATTATTTTAATATTTATTGCTTTTCCTTCTTTACGATTATTATACTTAATAGATGAAATTAATACTCCTTCTATTACTTTAAAATCAGTTGGACATCAATGATATTGAAGCTATGAATACTC…	774	GTAACGCCGAATCATTGACCATCTCTATTGTTAGATCGGGT	41	2	1	0	0	1
8	Hap_8	ON931360	TCTAATATGGCAGATTAGTGCAATGAATTTAAGCTTCATATATAAAGATTTTATCTTTTGTTAGAAAATGGCAACATGAGCAAATTTAGGTTTACAAGATAGATCATCTCCATTAATAGAACAATTAAATTTTTTTCATGATCACACACTATTAATTTTAACAATAATTACAATTTTAGTTGGCTATATTATAGGAATATTAATATTTAATCAATTTACTAATCGATACTTACTACATGGTCAAACTATTGAAATTCTTTGAACAGTATTACCTGCAATTATTTTAATATTTATTGCTTTTCCTTCTTTACGATTATTATACTTAATAGATGAAATTAATACTCCTTCTATTACTTTAAAATCAATTGGACATCAATGATATTGAAGCTATGAATACTC…	774	GTAACGCCGAATCATTAACCATCTTTATTGTTAGATCGGGT	41	2	1	0	1	0
9	Hap_9	ON931361	TCTAATATGGCAGATTAGTGCAATGAATTTAAGCTTCATATATAAAGATTTTATCTTTTGTTAGAAAATGGCAACATGAGCAAATTTAGGTTTACAAGATAGATCATCTCCATTAATAGAACAATTAAATTTTTTTCATGATCACACACTATTAATTTTAACAATAATTACAATTTTAGTTGGCTATATTATAGGAATATTAATATTTAATCAATTTACTAATCGATACTTACTACATGGTCAAACTATTGAAATTCTTTGAACAGTATTACCTGCAATTATTTTAATATTTATTGCTTTTCCTTCTTTACGATTATTATACTTAATAGATGAAATTAATACTCCTTCTATTACTTTAAAATCAATTGGACATCAATGATATTGAAGCTATGAATATTC…	774	GTAACGCCGAATCATTAACTATCTCTATTGTTAGATCGGGT	41	2	1	1	0	0	MT917177_funestus_Tanzania,MT917178_funestus_Zambia
10	Hap_10	ON931362	TCTAATATGGCAGATTAGTGCAATGAATTTAAGCTTCATATATAAAGATTTTATCTTTTGTTAGAAAATGGCAACATGAGCAAATTTAGGTTTACAAGATAGATCATCTCCATTAATAGAACAATTAAATTTTTTTCATGATCACACACTATTAATTTTAACAATAATTACAATTTTAGTTGGCTATATTATAGGAATATTAATATTTAATCAATTTACTAATCGATACTTACTACATGGTCAAACTATTGAAATTCTTTGAACAGTTTTACCTGCAATTATTTTAATATTTATTGCTTTTCCTTCTTTACGATTATTATACTTAATAGATGAAATTAATACTCCTTCTATTACTTTAAAATCAATTGGACATCAATGATATTGAAGCTATGAATACTC…	774	GTAACGCCGTATCATTAACCATCTCTATTGTTAGATCGGGC	41	1	1	0	0	0
11	Hap_11	ON931363	TCTAATATGGCAGATTAGTGCAATGAATTTAAGCTTCATATATAAAGATTTTATCTTTTGTTAGAAAATGGCAACATGAGCAAATTTAGGTTTACAAGATAGATCATCTCCATTAATAGAACAATTAAATTTTTTTCATGATCACACACTATTAATTTTAACAATAATTACAATTTTAGTTGGCTATATTATAGGAATATTAATATTTAATCAATTTACTAATCGATACTTACTACATGGTCAAACTATTGAAATTCTTTGAACAGTATTACCTGCAATTATTTTAATATTTATTGCTTTTCCTTCTTTACGATTATTATACTTAATAGATGAAATTAATACCCCTTCTATTACTTTAAAATCAATTGGACATCAATGATATTGAAGCTATGAATATTC…	774	GTAACGCCGAATCACTAACTATCTCTATTGTTAGATCGGGT	41	6	1	3	1	1
12	Hap_12	ON931364	TCTAATATGGCAGATTAGTGCAATGAATTTAAGCTTCATATATAAAGATTTTATCTTTTGTTAGAAAATGGCAACATGAGCAAATTTAGGTTTACAAGATAGATCATCTCCATTAATAGAACAATTAAATTTTTTTCATGATCACACACTATTAATTTTAACAATAATTACAATTTTAGTTGGCTATATTATAGGAATATTAATATTTAATCAATTTACTAATCGATACTTACTACATGGTCAAACTATTGAAATTCTTTGAACAGTATTACCTGCAATTATTTTAATATTTATTGCTTTTCCTTCTTTACGATTATTATACTTAATAGATGAAATTAATACTCCTTCTATTACTTTAAAATCAATTGGACATCAATGATATTGAAGCTATGAATACTC…	774	GTAACGCCGAATCATTAACCATCTCTATTGTTAGATCGAGT	41	4	2	0	1	1	MT917180_funestus_Ghana,MT917182_funestus_Uganda
13	Hap_13	ON931365	TCTAATATGGCAGATTAGTGCAATGAATTTAAGCTTCATATATAAAGATTTTATCTTTTGTTAGAAAATGGCAACATGAGCAAATTTAGGTTTACAAGATAGATCATCTCCATTAATAGAACAATTAAATTTTTTTCATGATCATACACTATTAATTTTAACAATAATTACAATTTTAGTTGGCTATATTATAGGAATATTAATATTTAATCAATTTACTAATCGATACTTACTACATGGTCAAACTATTGAAATTCTTTGAACAGTTTTACCTGCAATTATTTTAATATTTATTGCTTTTCCTTCTTTACGATTATTATACTTAATAGATGAAATTAATACTCCTTCTATTACTTTAAAATCAATTGGACATCAATGATATTGAAGCTATGAATATTC…	774	GTAATGCCGTATCATTAACTATCTCTATTGTTAGATCGGGT	41	7	2	1	2	2	MT917174_funestus_Kenya
14	Hap_14	ON931366	TCTAATATGGCAGATTAGTGCAATGAATTTAAGCTTCATATATAAAGATTTTATCTTTTGTTAGAAAATGGCAACATGAGCAAATTTAGGTTTACAAGATAGATCATCTCCATTAATAGAACAATTAAATTTTTTTCATGATCACACACTATTAATTTTAACAATAATTACAATTTTAGTTGGCTATATTATAGGAATATTAATATTTAATCAATTTACTAATCGATACTTACTACATGGTCAAACTATTGAAATTCTTTGAACAGTATTACCTGCAATTATTTTAATATTTATTGCTTTTCCTTCTTTACGATTATTATACTTAATAGATGAAATTAATACTCCTTCTATTACTTTAAAATCAATTGGACATCAATGATATTGAAGCTATGAATACTC…	774	GTAACGCCGAATCATTAACCATCTCTATTGTTAGATCGGAT	41	2	1	0	0	1	MT917176_funestus_Tanzania
15	Hap_15	ON931367	TCTAATATGGCAGATTAGTGCAATGAATTTAAGCTTCATATATAAAGATTTTATCTTTTGTTAGAAAATGGCAACATGAGCAAATTTAGGTTTACAAGATAGATCATCTCCATTAATAGAACAATTAAATTTTTTTCATGATCACACACTATTAATTTTAACAATAATTACAATTTTAGTTGGCTATATTATAGGAATATTAATATTTAATCAATTTACTAATCGATACTTACTACATGGTCAAACTATTGAAATTCTTTGAACAGTATTACCTGCAATTATTTTAATATTTATTGCTTTTCCTTCTTTACGATTATTATACTTAATAGATGAAATTAATACTCCTTCTATTACTTTAAAATCAATTGGACATCAATGATATTGAAGCTATGAATACTC…	774	GTAACGCCGAATCATTAACCATCTCTATTGTTAGATCAGGT	41	2	1	0	0	1
16	Hap_16	ON931368	TCTAATATGGCAGATTAGTGCAATGAATTTAAGCTTCATATATAAAGATTTTATCTTTTGTTAGAAAATGGCAACATGAGCAAATTTAGGTTTACAAGATAGATCATCTCCATTAATAGAACAATTAAATTTTTTTCATGATCACACACTATTAATTTTAACAATAATTACAATTTTAGTTGGCTATATTATAGGAATATTAATATTTAATCAATTTACTAATCGATACTTACTACATGGTCAAACTATTGAAATTCTTTGAACAGTATTACCTGCAATTATTTTAATATTTATTGCTTTTCCTTCTTTACGATTATTATACTTAATAGATGAAATTAATACTCCTTCTATTACTTTAAAATCAATTGGACATCAATGATATTGAAGCTATGAATACTC…	774	GTAACGCCGAATCATTAACCATCCCTATTGTTAGATCGGGT	41	1	1	0	0	0
17	Hap_17	ON931369	TCTAATATGGCAGATTAGTGCAATGAATTTAAGCTTCATATATAAAGATTTTATCTTTTGTTAGAAAATGGCAACATGAGCAAATTTAGGTTTACAAGATAGATCATCTCCATTAATAGAACAATTAAATTTTTTTCATGATCACACACTATTAATTTTAACAATAATTACAATTTTAGTTGGCTATATTATAGGAATATTAATATTTAATCAATTTACTAATCGATACTTACTACATGGTCAAACTATTGAAATTCTTTGAACAGTATTACCTGCAATTATTTTAATATTTATTGCTTTTCCTTCTTTACGATTATTATACTTAATAGATGAAATTAATACTCCTTCTATTACTTTAAAATCAATTGGACATCAATGATATTGAAGCTATGAATACTC…	774	GTAACGCCGAATCATTAACCATCTCTATTGTTAGATCGGGC	41	7	1	4	1	1
18	Hap_18	ON931370	TCTAATATGGCAGATTAGTGCAATGAATTTAAGCTTCATATATAAAGATTTTATCTTTTGTTAGAAAATGGCAACATGAGCAAATTTAGGTTTACAAGATAGATCATCTCCATTAATAGAACAATTAAATTTTTTTCATGATCACACACTATTAATTTTAACAATAATTACAATTTTAGTTGGCTATATTATAGGAATATTAATATTTAATCAATTTACTAATCGATACTTACTACATGGTCAAACTATTGAAATTCTTTGAACAATATTACCTGCAATTATTTTAATATTTATTGCTTTTCCTTCTTTACGATTATTATACTTAATAGATGAAATTAATACCCCTTCTATTACTTTAAAATCAATTGGACATCAATGATATTGAAGCTATGAATATTC…	774	GTAACGCCAAATCACTAACTATCTCTATTGTTAGATCAGGT	41	1	1	0	0	0
19	Hap_19	ON931371	TCTAATATGGCAGATTAGTGCAATGAATTTAAGCTTCATATATAAAGATTTTATCTTTTGTTAGAAAATGGCAACATGAGCAAATTTAGGTTTACAAGATAGATCATCTCCATTAATAGAACAATTAAATTTTTTTCATGATCACACACTATTAATTTTAACAATAATTACAATTTTAGTTGGCTATATTATAGGAATATTAATATTTAATCAATTTACTAATCGATACTTACTACATGGTCAAACTATTGAAATTCTTTGAACAGTATTACCTGCAATTATTTTAATATTTATTGCTTTTCCTTCTTTACGATTATTATACTTAATAGATGAAATTAATACTCCTTCTATTACTTTAAAATCAATTGGACATCAATGATATTGAAGCTATGAATACTC…	774	GTAACGCCGAATCATTAACCATCTCTATTGTTAGATCGTGT	41	6	0	1	2	3
20	Hap_20	ON931372	TCTAATATGGCAGATTAGTGCAATGAATTTAAGCTTCATATATAAAGATTTTATCTTTTGTTAGAAAATGGCAACATGAGCAAATTTAGGTTTACAAGATAGATCATCTCCATTAATAGAACAATTGAATTTTTTTCATGATCACACACTATTAATTTTAACAATAATTACAATTTTAGTTGGCTATATTATAGGAATATTAATATTTAATCAATTTACTAATCGATACTTACTACATGGTCAAACTATTGAAATTCTTTGAACAGTATTACCTGCAATTATTTTAATATTTATTGCTTTTCCTTCTTTACGATTATTATACTTAATAGATGAAATTAATACTCCTTCTATTACTTTAAAATCAATTGGACATCAATGATATTGAAGCTATGAATACTC…	774	GTAGCGCCGAATCATTAACCATCTCTATTGTTAGATAGAGT	41	2	0	0	1	1
21	Hap_21	ON931373	TCTAATATGGCAGATTAGTGCAATGAATTTAAGCTTCATATATAAAGATTTTATCTTTTGTTAGAAAATGGCAACATGAGCAAATTTAGGTTTACAAGATAGATCATCTCCATTAATAGAACAATTAAATTTTTTTCATGATCACACACTATTAATTTTAACAATAATTACAATTTTAGTTGGCTATATTATAGGAATATTAATATTTAATCAATTTACTAATCGATACTTACTACATGGTCAAACTATTGAAATTCTTTGAACAGTATTACCTGCAATTATTTTAATATTTATTGCTTTTCCTTCTTTACGATTATTATACTTAATAGATGAAATTAATACTCCTTCTATTACTTTAAAATCAATTGGACATCAATGATATTGAAGCTATGAATACTC…	774	GTAACGCCGAATCATTAACCATCTCCATTGTTAGATCGGGT	41	1	0	0	0	1
22	Hap_22	ON931374	TCTAATATGGCAGATTAGTGCAATGAATTTAAGCTTCATATATAAAGATTTTATCTTTTGTTAGAAAATGGCAACATGAGCAAATTTAGGTTTACAAGATAGATCATCTCCATTAATAGAACAATTAAATTTTTTTCATGATCACACACTATTAATTTTAACAATAATTACAATTTTAGTTGGCTATATTATAGGAATATTAATATTTAATCAATTTACTAATCGATACTTACTACATGGTCAAACTATTGAAATTCTTTGAACAGTATTACCTGCAATTATTTTAATATTTATTGCTTTTCCTTCTTTACGATTATTATACTTAATAGATGAAATTAATACTCCTTCTATTACTTTAAAATCAATTGGGCATCAATGATATTGAAGCTATGAATACTC…	774	GTAACGCCGAATCATTAGCCATCTCTATTGTTAGATCGTGT	41	1	0	0	0	1
23	Hap_23	ON931375	TCTAATATGGCAGATTAGTGCAATGAATTTAAGCTTCATATATAAAGATTTTATCTTTTGTTAGAAAATGGCAACATGAGCAAATTTAGGTTTACAAGATAGATCATCTCCATTAATAGAACAATTAAATTTTTTTCATGATCACACACTATTAATTTTAACAATAATTACAATTTTAGTTGGCTATATTATAGGAATATTAATATTTAATCAATTTACTAATCGATACTTACTACATGGTCAAACTATTGAAATTCTTTGAACAGTATTACCTGCAATTATTTTAATATTTATTGCTTTTCCTTCTTTACGATTATTATACTTAATAGATGAAATTAATACTCCTTCTATTACTTTAAAATCAATTGGACATCAATGATATTGAAGCTATGAATACTC…	774	GTAACGCCGAATCATTAACCATCTCTATTGTTAGATCATGT	41	1	0	0	0	1
24	Hap_24	ON931376	TCTAATATGGCAGATTAGTGCAATGAATTTAAGCTTCATATATAAAGATTTTATCTTTTGTTAGAAAATGGCAACATGAGCAAATTTAGGTTTACAAGATAGATCATCTCCATTAATAGAACAATTAAATTTTTTTCATGATCACACACTATTAATTTTAACAATAATTACAATTTTAGTTGGCTATATTATAGGAATATTAATATTTAATCAATTTACTAATCGATACTTACTACATGGTCAAACTATTGAAATTCTTTGAACAGTATTACCTGCAATTATTTTAATATTTATTGCTTTTCCTTCTTTACGATTATTATACTTAATAGATGAAATTAATACTCCTTCTATTACTTTAAAATCAATTGGACATCAATGATATTGAAGCTATGAATACTC…	774	GTAACGCCGAATCATTAACCATCTCTATTATTAGATCGGGT	41	1	0	0	0	1
25	Hap_25	ON931377	TCTAATATGGCAGATTAGTGCAATGAATTTAAGCTTCATATATAAAGATTTTATCTTTTGTTAGAAAATGGCAACATGAGCAAATTTAGGTTTACAAGATAGATCATCTCCATTAATAGAACAATTAAATTTTTTTCATGATCACACACTATTAATTTTAACAATAATTACAATTTTAGTTGGCTATATTATAGGAATATTAATATTTAATCAATTTACTAATCGATACTTACTACATGGTCAAACTATTGAAATTCTTTGAACAGTATTACCTGCAATTATTTTAATATTTATTGCTTTTCCTTCTTTACGATTATTATACTTAATAGATGAAATTAATACTCCTTCTATTACTTTAAAATCAATTGGACATCAATGATATTGAAGCTATGAATACTC…	774	GTAACGCCGAATCATTAACCATCTCTATTGTTAGATCAAGT	41	5	0	4	0	1
26	Hap_26	ON931378	TCTAATATGGCAGATTAGTGCAATGAATTTAAGCTTCATATATAAAGATTTTATCTTTTGTTAGAAAATGGCAACATGAGCAAATTTAGGTTTACAAGATAGATCATCTCCATTAATAGAACAATTAAATTTTTTTCATGATCATACACTATTAATTTTAACAATAATTACAATTTTAGTTGGCTATATTATAGGAATATTAATATTTAATCAATTTACTAATCGATACTTACTACATGGTCAAACTATTGAAATTCTTTGAACAGTATTACCTGCAATTATTTTAATATTTATTGCTTTTCCTTCTTTACGATTATTATACTTAATAGATGAAATTAATACTCCTTCTATTACTTTAAAATCAATTGGACATCAATGATATTGAAGCTATGAATACTC…	774	GTAATGCCGAATCATTAACCATCTCTATTATTAGATCAGGT	41	1	0	0	0	1
27	Hap_27	ON931379	TCTAATATGGCAGATTAGTGCAATGAATTTAAGCTTCATATATAAAGATTTTATCTTTTGTTAGAAAATGGCAACATGAGCAAATTTAGGTTTACAAGATAGATCATCTCCATTAATAGAACAATTAAATTTTTTTCATGATCACACACTATTAATTTTAACAATAATTACAATTTTAGTTGGCTATATTATAGGAATATTAATATTTAATCAATTTACTAATCGATACTTACTACATGGTCAAACTATTGAAATTCTTTGAACAGTTTTACCTGCAATTATTTTAATATTTATTGCTTTTCCTTCTTTACGATTATTATACTTAATAGATGAAATTAATACTCCTTCTATTACTTTAAAATCAATTGGACATCAATGATATTGAAGCTATGAATACTC…	774	GTAACGCCGTATCATTAACCTTCTCTATTGTTAGATCGGGT	41	1	0	0	0	1
28	Hap_28	ON931380	TCTAATATGGCAGATTAGTGCAATGAATTTAAGCTTCATATATAAAGATTTTATCTTTTGTTAGAAAATGGCAACATGAGCAAATTTAGGTTTACAAGATAGATCATCTCCATTAATAGAACAATTAAATTTTTTTCATGATCACACACTATTAATTTTAACAATAATTACAATTTTAGTTGGCTATATTATAGGAATATTAATATTTAATCAATTTACTAATCGATACTTACTACATGGTCAAACTATTGAAATTCTTTGAACAGTATTACCTGCAATTATTTTAATATTTATTGCTTTTCCTTCTTTACGATTATTATACTTAATAGATGAAATTAATACTCCTTCTATTACTTTAAAATCAATTGGACATCAATGATATTGAAGCTATGAATATTC…	774	GTAACGCCGAATCATTAACTATCTCTATTATTAGATCAGGT	41	1	0	0	0	1
29	Hap_29	ON931381	TCTAATATGGCAGATTAGTGCAATGAATTTAAGCTTCATATATAAAGATTTTATCTTTTATTAGAAAATGGCAACATGAGCAAATTTAGGTTTACAAGATAGATCATCTCCATTAATAGAACAATTAAATTTTTTTCATGATCACACACTATTAATTTTAACAATAATTACAATTTTAGTTGGCTATATTATAGGAATATTAATATTTAATCAATTTACTAATCGATACTTACTACATGGTCAAACTATTGAAATTCTTTGAACAGTATTACCTGCAATTATTTTAATATTTATTGCTTTTCCTTCTTTACGATTATTATACTTAATAGATGAAATTAATACCCCTTCTATTACTTTAAAATCAATTGGACATCAATGATATTGAAGCTATGAATATTC…	774	ATAACGCCGAATCACTAACTATCTCTATTGTTAGATCGGGT	41	1	0	0	0	1
30	Hap_30	ON931382	TCTAATATGGCAGATTAGTGCAATGAATTTAAGCTTCATATATAAAGATTTTATCTTTTGTTAGAAAATGGCAACATGAGCAAATTTAGGTTTACAAGATAGATCATCTCCATTAATAGAACAATTAAATTTTTTTCATGATCACACACTATTAATTTTAACAATAATTACAATTTTAGTTGGTTATATTATAGGAATATTAATATTTAATCAATTTACTAATCGATACTTACTACATGGTCAAACTATTGAAATTCTTTGAACAGTATTACCTGCAATTATTTTAATATTTATTGCTTTTCCTTCTTTACGATTATTATACTTAATAGATGAAATTAATACTCCTTCTATTACTTTAAAATCAATTGGACATCAATGATATTGAAGCTATGAATACTC…	774	GTAACGTCGAATCATTAACCATCTCTATTGTTAGATCGGGT	41	1	0	0	0	1
31	Hap_31	ON931383	TCTAATATGGCAGATTAGTGCAATGAATTTAAGCTTCATATATAAAGATTTTATCTTTTGTTAGAAAATGGCAACATGAGCAAATTTAGGTTTACAAGATAGATCATCTCCATTAATAGAACAATTAAATTTTTTTCATGATCACACACTATTAATTTTAACAATAATTACAATTTTAGTTGGCTATATTATAGGAATATTAATATTTAATCAATTTACTAATCGATACTTACTACATGGTCAAACTATTGAAATTCTTTGAACAGTTTTACCTGCAATTATTTTAATATTTATTGCTTTTCCTTCTTTACGATTATTATACTTAATAGATGAAATTAATACTCCTTCTATTACTTTAAAATCAATTGGACATCAATGATATTGAAGCTATGAATACTC…	774	GTAACGCCGTATCATTAACCATCTCTATTATTAGATCGGGT	41	1	0	0	0	1
32	Hap_32	ON931384	TCTAATATGGCAGATTAGTGCAATGAATTTAAGCTTCATATATAAAGATTTTATCTTTTGTTAGAAAATGGCAACATGAGCAAATTTAGGTTTACAAGATAGATCATCTCCATTAATAGAACAATTAAATTTTTTTCATGATCACACACTATTAATTTTAACAATAATTACAATTTTAGTTGGCTATATTATAGGAATATTAATATTTAATCAATTTACTAATCGATACTTACTACATGGTCAAACTATTGAAATTCTTTGAACAGTATTACCTGCAATTATTTTAATATTTATTGCTTTTCCTTCTTTACGATTATTATACTTAATAGATGAAATTAATACTCCTTCTATTACTTTAAAATCAGTTGGACATCAATGATATTGAAGCTATGAATACTC…	774	GTAACGCCGAATCATTGACCATCTCTATTGTTAGATCGGGC	41	1	0	0	0	1
33	Hap_33	ON931385	TCTAATATGGCAGATTAGTGCAATGAATTTAAGCTTCATATATAAAGATTTTATCTTTTGTTAGAAAATGGCAACATGAGCAAATTTAGGTTTACAAGATAGATCATCTCCATTAATAGAACAATTAAATTTTTTTCATGATCACACACTATTAATTTTAACAATAATTACAATTTTAGTTGGCTATATTATAGGAATATTAATATTTAATCAATTTACTAATCGATACTTACTACATGGTCAAACTATTGAAATTCTTTGAACAGTATTACCTGCAATTATTTTAATATTTATTGCTTTTCCTTCTTTACGATTATTATACTTAATGGATGAAATTAATACTCCTTCTATTACTTTAAAATCAATTGGACATCAATGATATTGAAGCTATGAATACTC…	774	GTAACGCCGAATCGTTAACCATCTCTATTGTTAGATCGGAT	41	1	0	1	0	0
34	Hap_34	ON931386	TCTAATATGGCAGATTAGTGCAATGAATTTAAGCTTCATATATAAAGATTTTATCTTTTGTTAGAAAATGGCAACATGAGCAAATTTAGGTTTACAAGATAGATCATCTCCATTAATAGAACAATTAAATTTTTTTCATGATCACACACTATTAATTTTAACAATAATTACAATTTTAGTTGGCTATATTATAGGAATATTAATATTTAATCAATTTACTAATCGATACTTACTACATGGTCAAACTATTGAAATTCTTTGAACAGTATTACCTGCAATTATTTTAATATTTATTGCTTTTCCTTCTTTACGATTATTATACTTAATAGATGAAATTAATACTCCTTCTATTACTTTAAAATCAATTGGACATCAATGATATTGAAGTTATGAATACTC…	774	GTAACGCCGAATCATTAATCATCTCTATTGTTGGATCAGGT	41	1	0	1	0	0
35	Hap_35	ON931387	TCTAATATGGCAGATTAGTGCAATGAATTTAAGCTTCATATATAAAGATTTTATCTTTTGTTAGAAAATGGCAACATGAGCAAATTTAGGTTTACAAGATAGATCATCTCCATTAATAGAACAATTGAATTTTTTTCATGATCACACACTATTAATTTTAACAATAATTACAATTTTAGTTGGCTATATTATAGGAATATTAATATTTAATCAATTTACTAATCGATACTTACTACATGGTCAAACTATTGAAATTCTTTGAACAGTTTTACCTGCAATTATTTTAATATTTATTGCTTTTCCTTCTTTACGATTATTATACTTAATAGATGAAATTAATACTCCTTCTATTACTTTAAAATCAATTGGACATCAATGATATTGAAGCTATGAATACTC…	774	GTAGCGCCGTATCATTAACCATCTCTATTGTTAGACCGGGT	41	1	0	1	0	0
36	Hap_36	ON931388	TCTAATATGGCAGATTAGTGCAATGAATTTAAGCTTCATATATAAAGATTTTATCTTTTGTTAGAAAATGGCAACATGAGCAAATTTAGGTTTACAAGATAGATCATCTCCATTAATAGAACAATTAAATTTTTTTCATGATCACACACTATTAATTTTAACAATAATTACAATTTTAGTTGGCTATATTATAGGAATATTAATATTTAATCAATTTACTAATCGATACTTACTACATGGTCAAACTATTGAAATTCTTTGAACAGTATTACCTGCAATTATTTTAATATTTATTGCTTTTCCTTCTTTACGATTATTATACTTAATAGATGAAATTAATACTCCTTCTATTACTTTAAAATCAGTTGGACATCAATGATATTGAAGCTATGAATACTC…	774	GTAACGCCGAATCATTGACCATCTCTATTGTTAGATCAGGT	41	2	0	1	1	0
37	Hap_37	ON931389	TCTAATATGGCAGATTAGTGCAATGAATTTAAGCTTCATATATAAAGATTTTATCTTTTGTTAGAAAATGGCAACATGAGCAAATTTAGGTTTACAAGATAGATCATCTCCATTAATAGAACAATTAAATTTTTTTCATGATCACACACTATTAATTTTAACAATAATTACAATTTTAGTTGGCTATATTATAGGAATATTAATATTTAATCAATTTACTAATCGATACTTACTACATGGTCAAACTATTGAAATTCTTTGAACAGTTTTACCTGCAATTATTTTAATATTTATTGCTTTTCCTTCTTTACGATTATTATACTTAATAGATGAAATTAATACTCCTTCTATTACTTTAAAATCAATTGGACATCAATGATATTGAAGCTATGAATACTC…	774	GTAACGCCGTATCATTAACCTTCTCTATTGTTAGATCAGGT	41	2	0	1	1	0
38	Hap_38	ON931390	TCTAATATGGCAGATTAGTGCAATGAATTTAAGCTTCATATATAAAGATTTTATCTTTTGTTAGAAAATGGCAACATGAGCAAATTTAGGTTTACAAGATAGATCATCTCCATTAATAGAACAATTAAATTTTTTTCATGATCACACACTATTAATTTTAACAATAATTACAATTTTAGTTGGCTATATTATAGGAATATTAATATTTAATCAATTTACTAATCGATACTTACTACATGGTCAAACTATTGAAATTCTTTGAACAGTATTACCTGCAATTATTTTAATATTTATTGCTTTTCCTTCTTTACGATTATTATACTTAATAGATGAAATTAATACTCCTTCTATTACTTTAAAATCAATTGGACATCAATGATATTGAAGCTATGAATACTC…	774	GTAACGCCGAATCATTAACCATCTCTATTATTAGATCAGGT	41	2	0	2	0	0
39	Hap_39	ON931391	TCTAATATGGCAGATTAGTGCAATGAATTTAAGCTTCATATATAAAGATTTTATCTTTTGTTAGAAAATGGCAACATGAGCAAATTTAGGTTTACAAGATAGATCATCTCCATTAATAGAACAATTAAATTTTTTTCATGATCACACACTATTAATTTTAACAATAATTACAATTTTAGTTGGCTATATTATAGGAATATTAATATTTAATCAATTTACTAATCGATACTTACTACATGGTCAAACTATTGAAATTCTTTGAACAGTATTACCTGCAATTATTTTAATATTTATTGCTTTTCCTTCTTTACGATTATTATACTTAATAGATGAAATTAATACTCCTTCTATTACTTTAAAATCAATTGGACATCAATGATATTGAAGCTATGAATACTC…	774	GTAACGCCGAATCATTAACCATCTCTATCGTTAGATCGGGT	41	2	0	1	1	0
40	Hap_40	ON931392	TCTAATATGGCAGATTAGTGCAATGAATTTAAGCTTCATATATAAAGATTTTATCTTTTGTTAGAAAATGGCAACATGAGCAAATTTAGGATTACAAGATAGATCATCTCCATTAATAGAACAATTAAATTTTTTTCATGATCACACACTATTAATTTTAACAATAATTACAATTTTAGTTGGCTATATTATAGGAATATTAATATTTAATCAATTTACTAATCGATACTTACTACATGGTCAAACTATTGAAATTCTTTGAACAGTTTTACCTGCAATTATTTTAATATTTATTGCTTTTCCTTCTTTACGATTATTATACTTAATAGATGAAATTAATACTCCTTCTATTACTTTAAAATCAATTGGACATCAATGATATTGAAGCTATGAATACTC…	774	GAAACGCCGTATCATTAACCATCTCTATTGTTAGGTCAAGT	41	1	0	1	0	0
41	Hap_41	ON931393	TCTAATATGGCAGATTAGTGCAATGAATTTAAGCTTCATATATAAAGATTTTATCTTTTGTTAGAAAATGGCAACATGAGCAAATTTAGGTTTACAAGATAGATCATCTCCATTAATAGAACAATTAAATTTTTTTCATGATCACACACTATTAATTTTAACAATAATTACAATTTTAGTTGGCTATATTATAGGAATATTAATATTTAATCAATTTACTAATCGATACTTACTACATGGTCAAACTATTGAAATTCTTTGAACAGTATTACCTGCAATTATTTTAATATTTATTGCTTTTCCTTCTTTACGATTATTATACTTAATAGATGAAATTAATACTCCTTCTATTACTTTAAAATCAATTGGACATCAATGATATTGAAGCTATGAATACTC…	774	GTAACGCCGAATCATTAACCATCTCTATTGTTAGATCGAGC	41	1	0	1	0	0
42	Hap_42	ON931394	TCTAATATGGCAGATTAGTGCAATGAATTTAAGCTTCATATATAAAGATTTTATCTTTTGTTAGAAAATGGCAACATGAGCAAATTTAGGTTTACAAGATAGATCATCTCCATTAATAGAACAATTAAATTTTTTTCATGATCACACACTATTAATTTTAACAATAATTACAATTTTAGTTGGCTATATTATAGGAATATTAATATTTAATCAATTTACTAATCGATACTTACTACATGGTCAAACTATTGAAATTCTTTGAACAGTATTACCTGCAATTATTTTAATATTTATTGCTTTTCCTTCTTTACGATTATTATACTTAATAGATGAAATTAATACTCCTTCTATTACTTTAAAATCAATTGGACATCAATGATATTGAAGCTATGAATACTC…	774	GTAACGCCGAATCATTAACCATCTCTATTGTTAGATCAGGC	41	1	0	1	0	0
43	Hap_43	ON931395	TCTAATATGGCAGATTAGTGCAATGAATTTAAGCTTCATATATAAAGATTTTATCTTTTGTTAGAAAATGGCAACATGAGCAAATTTAGGTTTACAAGATAGATCATCTCCATTAATAGAACAATTAAATTTTTTTCATGATCACACACTATTAATTTTAACAATAATTACAATTTTAGTTGGCTATATTATAGGAATATTAATATTTAATCAATTTACTAATCGATACTTACTACATGGTCAAACTATTGAAATTCTTTGAACAGTATTACCTGCAATTATTTTAATATTTATTGCTTTTCCTTCTTTACGATTATTATATTTAATAGATGAAATTAATACTCCTTCTATTACTTTAAAATCAATTGGACATCAATGATATTGAAGCTATGAATACTC…	774	GTAACGCCGAATTATTAACCATCTCTATTGTTAGATCAAGT	41	2	0	1	1	0	MT917181_funestus_Uganda
44	Hap_44	ON931396	TCTAATATGGCAGATTAGTGCAATGAATTTAAGCTTCATATATAAAGATTTTATCTTTTGTTAGAAAATGGCAACATGAGCAAATTTAGGTTTACAAGATAGATCATCTCCATTAATAGAACAATTAAATTTTTTTCATGATCACACACTATTAATTTTAACAATAATTACAATTTTAGTTGGCTATATTATAGGAATATTAATATTTAATCAATTTACTAATCGATACTTACTACATGGTCAAACTATTGAAATTCTTTGAACAGTATTACCTGCAATTATTTTAATATTTATTGCTTTTCCTTCTTTACGATTATTATACTTAATAGATGAAATTAATACTCCTTCTATTACTTTAAAATCAATTGGACATCAATGATATTGAAGCTATGAATACTC…	774	GTAACGCCGAATCATTAACCATTTCTATTGTTAGATCGAGT	41	2	0	2	0	0
45	Hap_45	ON931397	TCTAATATGGCAGATTAGTGCAATGAATTTAAGCTTCATATATAAAGATTTTATCTTTTGTTAGAAAATGGCAACATGAGCAAATTTAGGTTTACAAGATAGATCATCTCCATTAATAGAACAATTAAATTTTTTTCATGATCACACACTATTAATTTTAACAATAATTACAATTTTAGTTAGCTATATTATAGGAATATTAATATTTAATCAATTTACTAATCGATACTTACTACATGGTCAAACTATTGAAATTCTTTGAACAGTATTACCTGCAATTATTTTAATATTTATTGCTTTTCCTTCTTTACGATTATTATACTTAATAGATGAAATTAATACTCCTTCTATTACTTTAAAATCAATTGGACATCAATGATATTGAAGCTATGAATACTC…	774	GTAACACCGAATCATTAACCATCTCTATTGTTAGATCGGGT	41	1	0	1	0	0
46	Hap_46	ON931398	TCTAATATGGCAGATTAGTGCAATGAATTTAAGCTTCATATATAAAGATTTTATCTTTTGTTAGAAAATGGCAACATGAGCAAATTTAGGTTTACAAGATAGATCATCTCCATTAATAGAACAATTAAATTTTTTTCATGATCACACACTATTAATTTTAACAATAATTACAATTTTAGTTGGCTATATTATAGGAATATTAATATTTAATCAATTTACTAATCGATACTTACTACATGGTCAAACTATTGAAATTCTTTGAACAGTATTACCTGCAATTATTTTAATATTTATTGCCTTTCCTTCTTTACGATTATTATACTTAATAGATGAAATTAATACTCCTTCTATTACTTTAAAATCAATTGGACATCAATGATATTGAAGCTATGAATACTC…	774	GTAACGCCGAACCATTAACCATCTCTATTGTTAGATCGGAT	41	1	0	1	0	0
47	Hap_47	ON931399	TCTAATATGGCAGATTAGTGCAATGAATTTAAGCTTCATATATAAAGATTTTATCTTTTGTTAGAAAATGGCAACATGAGCAAATTTAGGTTTACAAGATAGATCATCTCCATTAATAGAACAATTAAATTTTTTTCATGATCACACACTATTAATTTTAACAATAATTACAATTTTAGTTGGCTATATTATAGGAATATTAATATTTAATCAATTTACTAATCGATACTTACTACATGGTCAAACTATTGAAATTCTTTGAACAGTTTTACCTGCAATTATTTTAATATTTATTGCTTTTCCTTCTTTACGATTATTATACTTAATAGATGAAATTAATACTCCTTCTATTACTTTAAAATCAATTGGACATCAATGATATTGAAGCTATGAATACTC…	774	GTAACGCCGTATCATTAACCATCTCTATTATCAGATCGGAT	41	1	0	1	0	0
48	Hap_48	ON931400	TCTAATATGGCAGATTAGTGCAATGAATTTAAGCTTCATATATAAAGATTTTATCTTTTGTTAGAAAATGGCAACATGAGCAAATTTAGGTTTACAAGATAGATCATCTCCATTAATAGAACAATTAAATTTTTTTCATGATCACACACTATTAATTTTAACAATAATTACAATTTTAGTTGGCTATATTATAGGAATATTAATATTTAATCAATTTACTAATCGATACTTACTACATGGTCAAACTATTGAAATTCTTTGAACAGTATTACCTGCAATTATTTTAATATTTATTGCTTTTCCTTCTTTACGATTATTATATTTAATAGATGAAATTAATACTCCTTCTATTACTTTAAAATCAATTGGACATCAATGATATTGAAGCTATGAATACTC…	774	GTAACGCCGAATTATTAACCATCTCTATTGTTAGATCGGGT	41	1	0	1	0	0
49	Hap_49	ON931401	TCTAATATGGCAGATTAGTGCAATGAATTTAAGCTTCATATATAAAGATTTTATCTTTTGTTAGAAAATGGCAACATGAGCAAATTTAGGTTTACAAGATAGATCATCTCCATTAATAGAACAATTAAATTTTTTTCATGATCACACACTATTAATTTTAACAATAATTACAATTTTAGTTGGCTATATTATAGGAATATTAATATTTAATCAATTTACTAATCGATACTTACTACATGGTCAAACTATTGAAATTCTTTGAACAGTATTACCTGCAATTATTTTGATATTTATTGCTTTTCCTTCTTTACGATTATTATACTTAATAGATGAAATTAATACTCCTTCTATTACTTTAAAATCAATTGGACATCAATGATATTGAAGCTATGAATACTC…	774	GTAACGCCGAGTCATTAACCATCTCTATTGTTAGATCGGGT	41	1	0	0	1	0
50	Hap_50	ON931402	TCTAATATGGCAGATTAGTGCAATGAATTTAAGCTTCATATATAAAGATTTTATCTTTTGTTAGAAAATGGCAACATGAGCAAATTTAGGTTTACAAGATAGATCATCTCCATTAATAGAACAATTAAATTTTTTTCATGATCACACACTATTAATTTTAACAATAATTACAATTTTAGTTGGCTATATTATAGGAATATTAATATTTAATCAATTTACTAATCGATACTTACTACATGGTCAAACTATTGAAATTCTTTGAACAGTATTACCTGCAATTATTTTAATATTTATTGCTTTTCCTTCTTTACGATTATTATACTTAATAGATGAAATTAATACTCCTTCTATTACTTTAAAATCAATTGGACATCAATGATATTGAAGCTATGAATATTC…	774	GTAACGCCGAATCATTAACTATCTCTATTGTTAGATCAGGT	41	1	0	0	1	0
51	Hap_51	ON931403	TCTAATATGGCAGATTAGTGCAATGAATTTAAGCTTCATATATAAAGATTTTATCTTTTGTTAGAAAATGGCAACATGAGCAAATTTAGGTTTACAAGATAGATCATCTCCATTAATAGAACAATTAAATTTTTTTCATGATCACACACTATTAATTTTAACAATAATTACAATTTTAGTTGGCTATATTATAGGAATATTAATATTTAATCAATTTACTAATCGATACTTACTACATGGTCAAACTATTGAAATTCTTTGAACAGTATTACCTGCAATTATTTTAATATTTATTGCTTTTCCTTCTTTACGATTATTATACTTAATAGATGAAATTAATACTCCTTCTATTACTTTAAAATCAATTGGACATCAATGATATTGAAGCTATGAATACTC…	774	GTAACGCCGAATCATTAACCATTTCTACTGCTAGATCGGGT	41	1	0	0	1	0
52	Hap_52	ON931404	TCTAATATGGCAGATTAGTGCAATGAATTTAAGCTTCATATATAAAGATTTTATCTTTTGTTAGAAAATGGCAACATGAGCAAATTTAGGTTTACAAGATAGATCATCTCCATTAATAGAACAATTAAATTTTTTTCATGATCACACACTATTAATTTTAACAATAATTACAATTTTAGTTGGCTATATTATAGGAATATTAATATTTAATCAATTTACTAATCGATACTTACTACATGGTCAAACTATTGAAATTCTTTGAACAGTATTACCTGCAATTATTTTAATATTTATTGCTTTTCCTTCTTTACGATTATTATACTTAATAGATGAAATTAATACCCCTTCTATTACTTTAAAATCAATTGGACATCAATGATATTGAAGCTATGAATATTC…	774	GTAACGCCGAATCACTAACTATCTCTATTGTCAGATCGGGT	41	1	0	0	1	0
53	Hap_53	ON931405	TCTAATATGGCAGATTAGTGCAATGAATTTAAGCTTCATATATAAAGATTTTATCTTTTGTTAGAAAATGGCAACATGAGCAAATTTAGGTTTACAAGATAGATCGTCTCCATTAATAGAACAATTAAATTTTTTTCATGATCACACACTATTAATTTTAACAATAATTACAATTTTAGTTGGCTATATTATAGGAATATTAATATTTAATCAATTTACTAATCGATACTTATTACATGGTCAAACTATTGAAATTCTTTGAACAGTATTACCTGCAATTATTTTAATATTTATTGCTTTTCCTTCTTTACGATTATTATACTTAATAGATGAAATTAATACTCCTTCTATTACTTTAAAATCAATTGGACATCAATGATATTGAAGCTATGAATACTC…	774	GTGACGCTGAATCATTAACCATCTCTATTGTTAAATCGAGT	41	1	0	0	1	0
54	Hap_54	ON931406	TCTAATATGGCAGATTAGTGCAATGAATTTAAGCTTCATATATAAAGATTTTATCTTTTGTTAGAAAATGGCAACATGAGCAAATTTAGGTTTACAAGATAGATCATCTCCATTAATAGAACAATTAAATTTTTTTCATGATCACACACTATTAATTTTAACAATAATTACAATTTTAGTTGGCTATATTATAGGAATATTAATATTTAATCAATTTACTAATCGATACTTACTACATGGTCAAACTATTGAAATTCTTTGAACAGTATTACCTGCAATTATTTTAATATTTATTGCTTTTCCTTCTTTACGATTATTATACTTAATAGATGAAATTAATACTCCTTCTATTACTTTAAAATCAATTGGACATCAATGATATTGAAGCTATGAATACTC…	774	GTAACGCCGAATCATTAACCATCCCTATTATTAGATCGGGT	41	1	0	0	1	0
55	Hap_55	ON931407	TCTAATATGGCAGATTAGTGCAATGAATTTAAGCTTCATATATAAAGATTTTATCTTTTATTAGAAAATGGCAACATGAGCAAATTTAGGTTTACAAGATAGATCATCTCCATTAATAGAACAATTAAATTTTTTTCATGATCACACACTATTAATTTTAACAATAATTACAATTTTAGTTGGCTATATTATAGGAATATTAATATTTAATCAATTTACTAATCGATACTTACTACATGGTCAAACTATTGAAATTCTTTGAACAGTATTACCTGCAATTATTTTAATATTTATTGCTTTTCCTTCTTTACGATTATTATACTTAATAGATGAAATTAATACTCCTTCTATTACTCTAAAATCAATTGGACATCAATGATATTGAAGCTATGAATACTC…	774	ATAACGCCGAATCATCAACCACCTCTATTGTTAGATCGGGT	41	1	0	0	1	0
56	Hap_56	ON931408	TCTAATATGGCAGATTAGTGCAATGAATTTAAGCTTCATATATAAAGATTTTATCTTTTGTTAGAAAATGGCAACATGAGCAAATTTAGGTTTACAAGATAGATCATCTCCATTAATAGAACAATTAAATTTTTTTCATGATCACACACTATTAATTTTAACAATAATTACAATTTTAGTTGGCTATATTATAGGAATATTAATATTTAATCAATTTACTAATCGATACTTACTACATGGTCAAACTATTGAAATTCTTTGAACAGTATTACCTGCAATTATTTTAATATTTATTGCTTTTCCTTCTTTACGATTATTATACTTAATAGATGAAATTAATACCCCTTCTATTACTTTAAAATCAGTTGGACATCAATGATATTGAAGCTATGAATACTC…	774	GTAACGCCGAATCACTGACCATCTCTATTGTTAGATCAGGT	41	2	0	0	2	0
57	Hap_57	ON931409	TCTAATATGGCAGATTAGTGCAATGAATTTAAGCTTCATATATAAAGATTTTATCTTTTGTTAGAAAATGGCAACATGAGCAAATTTAGGTTTACAAGATAGATCATCTCCATTAATAGAACAATTAAATTTTTTTCATGATCACACACTATTAATTTTAACAATAATTACAATTTTAGTTGGCTATATTATAGGAATATTAATATTTAATCAATTTACTAATCGATACTTACTACATGGTCAAACTATTGAAATTCTTTGAACAATATTACCTGCAATTATTTTAATATTTATTGCTTTTCCTTCTTTACGATTATTATACTTAATAGATGAAATTAATACTCCTTCTATTACTTTAAAATCAATTGGACATCAATGATATTGAAGCTATGAATACTC…	774	GTAACGCCAAATCATTAACCATCTCTATTGTTAGATCAAGT	41	1	0	0	1	0
58	Hap_58	ON931410	TCTAATATGGCAGATTAGTGCAATGAATTTAAGCTTCATATATAAAGATTTTATCTTTTGTTAGAAAATGGCAACATGAGCAAATTTAGGTTTACAAGATAGATCATCTCCATTAATAGAACAATTAAATTTTTTTCATGATCACACACTATTAATTTTAACAATAATTACAATTTTAGTTGGCTATATTATAGGAATATTAATATTTAATCAATTTACTAATCGATACTTACTACATGGTCAAACTATTGAAATTCTTTGAACAGTATTACCTGCAATTATTTTAATATTTATTGCTTTTCCTTCTTTACGATTATTATACTTAATAGATGAAATTAATACTCCTTCTATTACTTTAAAATCAATTGGACATCAATGATATTGAAGCTATGAATATTC…	774	GTAACGCCGAATCATTAACTATCTCTATTGCTAGATCGGGT	41	1	0	0	1	0
59	Hap_59	ON931411	TCTAATATGGCAGATTAGTGCAATGAATTTAAGCTTCATATATAAAGATTTTATCTTTTGTTAGAAAATGGCAACATGAGCAAATTTAGGTTTACAAGATAGATCATCTCCATTAATAGAACAATTAAATTTTTTTCATGATCACACACTATTAATTTTAACAATAATTACAATTTTAGTTGGCTATATTATAGGAATATTAATATTTAATCAATTTACTAATCGATACTTACTACATGGTCAAACTATTGAAATTCTTTGAACAGTATTACCTGCAATTATTTTAATATTTATTGCTTTTCCTTCTTTACGATTATTATACTTAATAGATGAAATTAATACTCCTTCTATTACTTTAAAATCAATTGGACATCAATGATATTGAAGCTATGAATACTC…	774	GTAACGCCGAATCATTAACCATCTCTATTGTTAGATAGAGT	41	1	0	0	1	0	MT917179_funestus_Ghana
60	Hap_60	ON931412	TCTAATATGGCAGATTAGTGCAATGAATTTAAGCTTCATATATAAAGATTTTATCTTTTGTTAGAAAATGGCAACATGAGCAAATTTAGGTTTACAAGATAGATCATCTCCATTAATAGAACAATTAAATTTTTTTCATGATCACACACTATTAATTTTAACAATAATTACAATTTTAGTTGGCTATATTATAGGAATATTAATATTTAATCAATTTACTAATCGATACTTACTACATGGTCAAACTATTGAAATTCTTTGAACAGTATTACCTGCAATTATTTTAATATTTATTGCTTTTCCTTCTTTACGATTATTATACTTAATAGATGAAATTAATACTCCTTCTATTACTTTAAAATCAATTGGACATCAATGATATTGAAGCTATGAATACTC…	774	GTAACGCCGAATCATTAACCATCTCTTTTGTTAGATCGAAT	41	1	0	0	1	0
61	Hap_61	ON931413	TCTAATATGGCAGATTAGTGCAATGAATTTAAGCTTCATATATAAAGATTTTATCTTTTGTTAGAAAATGGCAACATGAGCAAATTTAGGTTTACAAGATAGATCATCTCCATTAATAGAACAATTAAATTTTTTTCATGATCACACACTATTAATTTTAACAATAATTACAATTTTAGTTGGCTATATTATAGGAATATTAATATTTAATCAATTTACTAATCGATACTTACTACATGGTCAAACTATTGAAATTCTTTGAACAGTATTACCTGCAATTATTTTAATATTTATTGCTTTTCCTTCTTTACGATTATTATACTTAATAGATGAAATTAATACTCCTTCTATTACTTTAAAATCAGTTGGACATCAATGATATTGAAGCTATGAATATTC…	774	GTAACGCCGAATCATTGACTATCTCTATTGTTAGATCGGGT	41	1	0	0	1	0
62	Hap_62	ON931414	TCTAATATGGCAGATTAGTGCAATGAATTTAAGCTTCATATATAAAGATTTTATCTTTTGTTAGAAAATGGCAACATGAGCAAATTTAGGTTTACAAGATAGATCATCTCCATTAATAGAACAATTAAATTTTTTTCATGATCACACACTATTAATTTTAACAATAATTACAATTTTAGTTGGCTATATTATAGGAATATTAATATTTAATCAATTTACTAATCGATACTTACTACATGGTCAAACTATTGAAATTCTTTGAACAGTATTACCTGCAATTATTTTAATATTTATTGCTTTTCCTTCTTTACGATTATTATACTTAATAGATGAAATTAATACTCCTTCTATTACTTTAAAATCAATTGGACATCAATGATATTGAAGTTATGAATACTC…	774	GTAACGCCGAATCATTAATCATCTCTATTGTTGAATCAGGT	41	1	0	0	1	0
63	Hap_63	ON931415	TCTAATATGGCAGATTAGTGCAATGAATTTAAGCTTCATATATAAAGATTTTATCTTTTATTAGAAAATGGCAACATGAGCAAATTTAGGTTTACAAGATAGATCATCTCCATTAATAGAACAATTAAATTTTTTTCATGATCACACACTATTAATTTTAACAATAATTACAATTTTAGTTGGCTATATTATAGGAATATTAATATTTAATCAATTTACTAATCGATACTTACTACATGGTCAAACTATTGAAATTCTTTGAACAGTATTACCTGCAATTATTTTAATATTTATTGCTTTTCCTTCTTTACGATTATTATACTTAATAGATGAAATTAATACTCCTTCTATTACTTTAAAATCAATTGGACATCAATGATATTGAAGCTATGAATACTC…	774	ATAACGCCGAATCATTAACCATCTCTATTGTTAGATCGGGT	41	1	0	0	1	0
64	Hap_64	ON931416	TCTAATATGGCAGATTAGTGCAATGAATTTAAGCTTCATATATAAAGATTTTATCTTTTGTTAGAAAATGGCAACATGAGCAAATTTAGGTTTACAAGATAGATCATCTCCATTAATAGAACAATTAAATTTTTTTCATGATCACACACTATTAATTTTAACAATAATTACAATTTTAGTTGGCTATATTATAGGAATATTAATATTTAATCAATTTACTAATCGATACTTACTACATGGTCAAACTATTGAAATTCTTTGAACAGTATTACCTGCAATTATTTTAATATTTATTGCTTTTCCTTCTTTACGATTATTATACTTAATAGATGAAATTAATACTCCTTCTATTACTTTAAAATCAATTGGACATCAATGATATTGAAGCTATGAATACTC…	774	GTAACGCCGAATCATTAACCATCTCTATTGTTAGATCGGAC	41	1	0	0	1	0
	Total						126	22	38	38	28
